# Supplementary material for: SOHPIE: statistical approach via pseudo-value information and estimation for differential network analysis of microbiome data
Source: Bioinformatics. 2023 Dec 22;40(1):btad766. doi: 10.1093/bioinformatics/btad766 (PMC10807904; doi:10.1093/bioinformatics/btad766)
Supplement: btad766_Supplementary_Data [file btad766_supplementary_data.zip]

Archive with 2 entries (2 files):
- SupplementaryFile1_SOHPIE_Vignette.pdf
- SupplementaryFile2_Sensitivity_Analysis.pdf
